# Supplementary material for: An Intervention to Increase Situational Awareness and the Culture of Mutual Care (Foco) and Its Effects During COVID-19 Pandemic: A Randomized Controlled Trial and Qualitative Analysis
Source: Front Psychiatry. 2020 Nov 26;11:570786. doi: 10.3389/fpsyt.2020.570786 (PMC7725753; doi:10.3389/fpsyt.2020.570786)
Supplement: Supplementary file 1 [file Data_Sheet_1.xlsx]

## Sheet: Folha 1 - Data_Base_FoCo_170520
Data_Base_FoCo_17052020_HCW
VOLUNTARIO	UNIDADE	GRUPO	GENERO	IDADE	COR	ESTADO_CIVIL	CHEFE_FAMILIA_INSTRUCAO	SEU_GRAU_INSTRUCAO	SATISFEITO_TRABALHO	DEPENDE_FINANCEIRO	RENDA	DOENCA_CRONICA	PROBLEMA_MENTAL	NECESSID_ESP	SERVIÇO_SAUDE	RELIGIAO	SD_PRE	SQR20_PRE	AUTCOMP_PRE	MAAS_PRE	PSS_PRE	stress_s_n	PANASP_PRE	PANASN_PRE	PSQI_QUALI_PRE	PSQI_LAT_PRE	PSQI_DUR_PRE	PSQI_EFIC_PRE	PSQI_DIST_PRE	PSQI_MED_PRE	PSQI_DISF_PRE	PSQI_TOTAL_PRE	SD_30	SQR20_30	AUTCOMP_30	MAAS_30	PSS_30	PANASP_30	PANASN_30	PSQI_QUALI_30	PSQI_LAT_30	PSQI_DUR_30	PSQI_EFIC_30	PSQI_DIST_30	PSQI_MED_30	PSQI_DISF_30	PSQI_TOTAL_30	SD_60	SQR20_60
RIAE 01	1	1	2	27	1	1	2	8	1	1	3	1	1	1	2	5	56	1	120	78	14	1	36	13	0	0	0	0	0	0	0	0	66	1	127	71	8	48	13	1	0	0	0	0	0	0	1	45	1
RIAE 11	1	2	2	24	3	1	4	4	1	2	1	1	1	1	2	9	54	9	88	60	23	2	25	18	2	1	3	0	2	0	3	11	32	11	104	61	21	32	29	3	0	3	2	2	0	2	12	51	7
RIAE 12	1	1	2	41	1	2	1	4	2	1	2	1	1	1	2	4	34	1	118	89	9	1	30	12	1	0	2	0	1	0	2	6	43	0	119	85	4	26	10	1	0	1	1	1	0	0	4	44	0
RIAE 13	1	1	2	55	3	1	5	6	1	2	1	1	2	1	2	3	35	9	77	62	20	2	33	17	2	2	0	0	2	1	2	9	30	7	95	50	22	29	26	1	1	0	3	2	3	2	12	21	8
RIAE 14	1	2	2	34	3	2	3	4	1	1	3	1	1	1	2	2	37	0	108	76	19	2	29	17	1	1	2	3	0	0	2	9	43	1	104	77	19	36	21	2	1	1		0	0	1	5	45	0
RIAE 15	1	2	2	26	2	2	4	4	1	2	2	1	1	1	2	5	47	3	85	56	27	2	45	15	2	2	3	1	1	0	0	9	34	3	82	62	23	41	17	2	2	3	0	1	0	1	9	24	1
RIAE 16	1	1	2	19	3	1	4	4	1	2	2	1	1	1	1	3	50	4	86	55	19	2	25	16	1	2	3	1	1	0	3	11	29	2	81	53	15	26	12	1	2	3	3	1	0	1	11
RIAE 19	1	2	2	29	1	2	4	4	1	1	2	1	1	1	2	5	30	8	85	72	23	2	41	22	2	2	1	0	2	0	2	9	30	8	91	57	26	43	30	2	2	2	0	2	0	1	9	36	9
RIAE 20	1	1	2	38	3	3	4	4	1	2	2	1	1	1	2	5	38	6	84	64	19	2	22	21	0	0	1	0	1	0	1	3	50	8	101	76	15	33	21	1	1	1	0	2	0	1	6	42	6
RIAE 21	1	1	1	35	3	1	3	4	1	1	2	1	1	1	2	5	35	0	83	66	12	1	33	11	1	0	1	0	2	0	0	4	40	0	95	72	16	36	10	1	2	0	0	1	0	0	4	35	10
RIAE 22	1	1	2	44	1	2	4	5	1	2	2	1	1	1	2	3	20	2	89	81	13	1	41	10	0	0	0	0	1	0	0	1	23	1	92	84	9	42	14	0	0	0	0	1	0	0	1	31	0
RIAE 23	1	2	2	54	3	4	4	4	1	2	4	1	1	1	2	5	23	2	82	78	6	1	30	16	1	0	1	0	1	0	0	3	24	2	101	76	17	41	10	0	0	2	3	1	0	0	6	23	1
RIAE 24	1	1	1	29	1	2	5	8	1	2	4	1	1	1	2	9	47	8	81	62	14	1	43	12	3	3	1	0	2	0	2	11	55	3	87	57	20	39	12	1	2	2	1	1	0	0	7
RIAE 26	1	2	1	39	3	4	4	5	1	2	3	1	1	1	2	2	48	3	83	76	14	1	29	12	2	1	3	1	1	0	2	10	57	5	72	68	18	23	17	2	1	1	1	1	0	1	9	57	1
RIAE 27	1	2	2	30	2	5	8	1	2	5	1	1	1	1	2	3	47	4	115	56	7	1	37	12	1	1	2	0	1	0	1	6	46	3	106	55	15	36	15	2	3	1	2	1	0	0	9	56	2
RIAE 36	1	1	2	31	1	3	4	6	1	1	3	1	1	1	2	3	57	3	87	67	12	1	37	19	1	2	1	1	2	0	1	8	56	2	90	73	8	39	14	1	1	1	0	2	0	2	7	45	2
RIAE 37	1	1	2	26	2	2	4	4	1	2	2	1	1	1	2	5	35	2	77	60	19	2	24	16	2	2	0	2	2	0	0	8	34	5	79	62	18	21	20	2	2	0	1	2	0	1	8	35	1
RIAE 38	1	2	2	35	3	2	5	6	1	1	3	1	1	1	2	5	20	4	86	59	16	1	38	11	2	2	3	0	1	0	0	8	29	1	103	64	18	43	10	2	3	3	2	1	0	0	11	40	2
RIAE 39	1	2	2	25	1	1	4	4	1	2	2	1	1	1	2	2	28	0	113	82	10	1	31	12	0	1	0	0	1	0	0	2	33	0	106	79	15	36	19	0	1	0	0	1	0	0	2	27	1
RIAE 40	1	2	2	23	1	1	4	5	1	1	1	1	1	1	2	6	42	9	92	74	24	2	27	17	3	2	2	0	1	0	2	10	35	7	90	69	16	27	11	1	1	2	0	1	0	1	6	48	4
RIAE 41	1	1	2	24	2	3	4	5	1	2	2	1	1	2	2	5	40	6	87	69	23	2	32	17	1	1	0	0	1	0	0	3	53	3	64	61	13	41	15	0	0	0	3	2	0	1	6	38	8
RIAE 42	1	1	2	23	4	2	5	4	1	1	3	1	1	1	2	5	60	9	76	64	24	2	35	20	2	2	1	0	2	0	1	8	25	2	99	77	17	39	18	1	2	0	0	2	0	1	6
RIAE 45	1	2	2	50	3	1	4	4	1	2	2	1	1	1	2	5	33	1	90	74	20	2	32	11	1	1	2	0	1	0	0	5	39	0	114	86	11	29	10	0	1	2	0	1	0	0	4	30	0
RIAE 46	1	1	2	39	2	3	4	4	1	2	2	1	1	1	2	3	39	1	78	76	16	1	34	20	2	1	3	0	1	0	1	8	43	2	100	69	13	36	13	1	0	3	1	1	0	0	6	42	0
RIAE 47	1	2	2	49	1	3	1	3	1	2	2	1	1	1	2	5	30	10	106	65	23	2	35	16	2	2	3	3	3	0	3	16	28	10	94	73	2	35	23	3	1	2	0	2	3	3	14
RIAE 48	1	1	2	42	1	3	2	4	1	2	2	1	1	1	2	3	39	2	98	77	14	1	34	14	2	2	0	0	1	0	1	6	48	4	98	84	13	24	13	1	2	2	0	1	0	2	8	45	1
RIAE 49	1	2	2	32	3	1	4	6	1	2	2	1	1	1	2	3	28	1	85	75	11	1	45	18	0	1	0	0	1	0	0	2	34	1	84	75	8	43	11	0	1	0	0	1	0	0	2	39	1
RIAE 50	1	2	2	40	1	3	2	8	1	2	4	1	1	1	2	3	45	0	95	72	16	1	40	17	0	0	2	0	1	0	1	4	47	0	98	70	11	41	13	0	1	2	0	1	0	1	5	53	0
RIAE 52	1	1	1	33	2	2	4	4	1	2	2	1	1	1	2	5	38	2	86	84	20	2	29	16	2	0	0	1	1	0	0	4	46	2	82	76	17	22	16	2	0	2	0	1	0	1	6	48	1
UCL 01	2	1	2	45	1	1	4	4	1	1	3	1	2	2	2	3	31	3	106	69	16	1	37	17	1	2	2	0	2	0	2	9		0	95	74	23	41	22	1	1	1	0	2	0	1	6	39	4
UCL 02	2	1	1	35	1	3	4	4	1	2	3	2	2	2	2	1	43	0	100	80	8	1	39	11	1	0	0	1	1	0	0	3	29	2	97	78	17	37	10	1	1	2	3	1	0	1	9	35	0
UCL 03	2	2	2	38	3	1	4	5	1	2	2	2	2	2	2	3	19	0	94	81	15	1	37	12	1	2	0	0	2	0	0	5	16	0	94	82	16	32	16	1	2	0	0	2	2	0	7	30	1
UCL 04	2	1	2	37	3	4	3	2	1	2	2	2	2	2	2	3	22	1	94	77	7	1	40	10	0	0	0	1	1	0	1	3	13	0	109	79	10	34	10	0	0	0	2	1	0	0	3	27	0
UCL 05	2	1	1	22	1	1	4	5	1	2	3	1	1	1	2	5	63	2	90	57	13	1	34	10	0	0	0	0	1	0	1	2	51	1	81	60	11	34	10	1	0	0	0	1	0	0	2	38	1
UCL 06	2	2	2	28	3	2	4	4	1	2	4	2	2	2	2	2	40	1	102	75	9	1	39	15	2	3	0	1	1	0	0	7	20	1	90	82	12	38	12	2	3	0	0	2	0	0	7	25	1
UCL 07	2	1	1	24	1	1	4	4	1	2	3	2	2	2	2	6	37	9	76	66	19	2	45	22	1	2	0	0	3	2	1	9	29	3	80	62	18	46	16	1	2	0	1	2	0	1	7	30	2
UCL 08	2	2	2	43	1	4	4	5	1	2	3	2	2	2	2	6	55	3	90	70	24	2	37	28	0	1	0	0	2	0	1	4	30	3	93	58	19	33	23	0	0	1	1	1	0	1	4	30	3
UCL 09	2	1	2	41	3	3	4	5	1	2	3	2	2	2	2	2	53	3	98	77	19	2	34	13	2	2	1	1	2	0	2	10	33	1	102	87	16	38	11	1	2	2	0	2	0	0	7	36	2
UCL 10	2	1	2	32	1	3	4	5	1	2	3	2	2	2	2	5	40	5	53	67	19	2	33	18	1	0	2	0	2	0	2	7																37	6
UCL 11	2	2	1	23	3	1	5	5	1	2	3	2	2	2	2	5	51	2	65	64	28	2	33	30	1	1	1	0	1	0	2	6																31	10
UCL 12	2	2	2	52	3	4	4	4	1	2	2	2	2	2	2	3	36	4	73	78	19	2	34	10	1	1	0	0	1	0	0	3	20	1	78	84	13	30	13	0		0	0	1	0	1	3	27	2
UCL 13	2	2	2	57	3	1	4	5	1	2	2	2	2	2	2	3	14	2	91	85	12	1	42	18	0	3	1	2	2	0	0	8																35	3
UCL 14	2	2	2	38	3	3	2	5	1	2	3	2	2	2	2	2	47	6	84	103	16	1	42	15	1	0	2	0	1	0	1	5	30	2	90	85	12	44	22	0	0	0	0	0	0	1	1	38	0
UCL 15	2	2	2	36	3	1	4	5	1	2	3	2	2	2	2	3	25	1	101	77	16	1	30	10	0	0	0	0	1	0	1	2	15	0	118	80	16			0	0	0	0	1	0	0	1	20	0
UCL 16	2	2	2	41	3	2	3	7	1	2	3	2	2	2	2	5	35	1	102	72	12	1	42	13	0	0	0	0	1	0	0	1	30	1	119	74	10	44	3	1	1	0	0	2	0	1	5	29	1
UCL 17	2	2	1	34	3	3	4	5	1	2	2	2	2	1	2	3	36	1	106	79	11	1	41	17	1	2	1	0	2	0	1	7	48	0	100	88	9	37	10	1	2	1	1	2	0	1	8	39	0
UCL 18	2	1	2	30	2	2	5	6	1	2	3	2	2	2	2	3	52	6	95	81	26	2	23	19	2	0	2	0	2	0	1	7	27	11	94	55	21	25	15	1	1	2	0	2	0	3	9	35	12
UCL 19	2	1	2	29	3	2	4	5	1	2	3	2	2	2	2	9	49	2	104	70	22	2	23	21	0	0	2	0	0	0	2	4	25	1	120	79	7	31	10	0	0	0	0	0	0	1	1	35	0
UCL 20	2	2	2	27	1	2	3	8	1	2	3	2	2	2	2	2	78	4	78	50	23	2	23	15	2	3	3	3	2	0	1	14	41	10	67	50	25	28	21	2	2	3	1	2	0	2	12	43	6
UCL 21	2	1	1	24	3	1	3	4	1	2	2	2	2	2	2	3	46	1	86	74	10	1	36	12	1	1	0	1	1	0	0	4	25	0	78	69	14	40	11	1	1	0	0	1	0	0	3	32	0
UCL 22	2	1	2	27	3	1	4	4	1	2	2	2	2	2	2	3	43	0	116	79	6	1	27	10	0	0	0	0	1	0	0	1	29	0	116	77	2	26	10	1	0	0	0	1	0	0	2	36	0
UCL 23	2	2	2	38	3	5	3	5	1	2	3	2	2	2	2	5	34	3	104	70	20	2	33	15	1	1	0	0	1	0	0	3
UCL 24	2	1	2	40	3	2	4	5	1	2	2	2	2	2	3	3	41	0	46	83	2	1	34	10	0	0	0	0	0	0	0	0	20	0	119	90	0	36	10	0	0	0	0	0	0	0	0	35	0
UCL 25	2	1	2	25	1	1	5	5	1	2	4	2	2	2	2	2	42	3	98	80	15	1	39	19	1	3	0	2	2	0	1	9	59	1	108	84	10	41	12	0	2	0	1	1	0	0	4	32	0
UCL 26	2	1	2	30	3	2	5	8	1	2	4	2	2	2	2	4	37	5	126	71	9	1	24	12	2	1	1	2	2	0	2	10
UCL 27	2	2	2	34	3	2	5	8	1	2	4	2	2	2	2	3	66	3	94	67	18	2	35	19	0	0	2	0	1	0	1	4	44	1	103	62	16	41	15	0	0	0	0	1	0	1	2	49	4
UCL 29	2	1	2	40	3	2	4	8	1	2	4	2	2	2	2	5	38	2	98	74	11	1	37	12	1	1	0	1	1	0	1	5	19	2	122	78	14	30	14	1	1	0	2	2	0	1	7	35	4
UCL 30	2	2	2	45	1	2	5	8	1	2	5	2	2	2	2	3	56	1	87	63	21	2	24	16	1	1	2	0	1	0	0	5	25	2	79	54	21	21	15	1	2	2	0	1	0	1	7	37	3
UCL 31	2	1	2	39	1	2	5	8	1	2	4	2	2	2	2	3	34	0	87	74	26	2	30	19	1	1	2	0	1	0	0	5	20	0	101	75	12	32	11	1	1	2	0	1	0	1	6	24	0
UCL 32	2	1	1	46	2	3	5	8	1	1	4	2	2	2	2	2	51	4	85	59	18	2	28	18	2	2	0	0	1	1	0	6	23	4	80	68	20	33	14	1	1	2	0	1	0	1	6	32	3
UCL 33	2	2	2	36	1	1	4	8	1	2	4	2	2	2	2	3	53	0	87	67	11	1	37	10	0	0	0	0	1	0	0	1																42	0
UCL 34	2	1	2	39	3	2	5	8	1	2	4	2	2	2	2	3	42	5	78	80	16	1	32	13	2	3	2	0	2	0	1	10	23	5	86	78	20	26	13	2	3	1	1	1	2	1	11	35	4
UCL 35	2	2	1	34	1	1	5	8	1	2	4	2	2	2	2	5	50	1	92	78	15	1	31	12	1	1	0	0	1	0	1	4	28	0	108	80	8	34	12	1	2	0	0	1	0	0	4	35	0
UCL 36	2	1	2	28	2	1	4	8	1	2	4	2	2	2	2	3	47	12	48	46	29	2	31	22	3	2	3	2	2	0	2	14	36	9	55	50	18	33	21	1	2	0	0	1	0	1	5	38	10
UCL 37	2	1	2	35	3	2	4	8	1	2	4	2	2	2	2	5	47	2	84	76	20	2	37	14	1	3	2	1	1	0	1	9	24	4	94	84	18	37	11	2	3	1	3	2	0	1	12	34	3
UCL 38	2	2	2	36	3	1	5	8	1	2	4	2	2	2	2	2	60	2	99	82	12	1	39	11	1	3	0	2	1	2	1	10																42	2
UCL 39	2	1	2	27	2	2	4	7	1	2	4	2	2	2	2	5	69	5	85	54	26	2	44	18	2	1	0	0	1	0	1	5	42	0	84	61	20	35	11	1	1	0	0	1	0	1	4	54	2
UCL 40	2	2	2	24	3	1	5	8	1	2	4	2	2	2	2	5	44	0	107	75	12	1	34	10	0	2	0	2	1	0	1	6	35	0	119	75	14	38	10	1	2	0	3	1	0	0	7	36	0
UCL 41	2	2	2	32	3	1	5	8	1	2	5	2	2	2	2	5	31	5	106	78	17	2	37	17	1	0	2	0	1	0	1	5	30	0	103	82	7	25	10	1	0	2	0	1	0	0	4	21	0
UCL 42	2	1	1	31	3	2	5	8	1	2	3	2	2	2	2	2	58	0	100	78	6	1	38	10	1	0	2	2	1	0	0	6	31	0	111	83	4	42	10	0	0	0	2	1	0	0	3	43	0
[truncated: 13 more columns]
